# Supplementary material for: Cytolytic Activity of CAR T Cells and Maintenance of Their CD4+ Subset Is Critical for Optimal Antitumor Activity in Preclinical Solid Tumor Models
Source: Cancers (Basel). 2021 Aug 26;13(17):4301. doi: 10.3390/cancers13174301 (PMC8428348; doi:10.3390/cancers13174301)
Supplement: Supplementary file 1 [file cancers-13-04301-s001.zip]

Archive with 1 entries (1 files):
- cancers-1326526-supplementary_v5_final.pdf
